# Supplementary material for: Genome-Wide Analysis of Codon Usage Patterns of SARS-CoV-2 Virus Reveals Global Heterogeneity of COVID-19
Source: Biomolecules. 2021 Jun 18;11(6):912. doi: 10.3390/biom11060912 (PMC8233742; doi:10.3390/biom11060912)
Supplement: Supplementary file 1 [file biomolecules-11-00912-s001.zip]

Archive with 1 entries (1 files):
- biomolecules-1209988-supplement.pdf
